# Supplementary material for: Draft Genome of the Mirrorwing Flyingfish (Hirundichthys speculiger)
Source: Front Genet. 2021 Jul 7;12:695700. doi: 10.3389/fgene.2021.695700 (PMC8294118; doi:10.3389/fgene.2021.695700)
Supplement: Supplementary Figure 1 — Pipeline of the genome assembly. [file Data_Sheet_1.ZIP]

Archive with 12 entries (12 files):
- Supplementary Figure 1.tif
- Supplementary Figure 10.tif
- Supplementary Figure 11.tif
- Supplementary Figure 12.tif
- Supplementary Figure 2.tif
- Supplementary Figure 3.tif
- Supplementary Figure 4.tif
- Supplementary Figure 5.tif
- Supplementary Figure 6.tif
- Supplementary Figure 7.tif
- Supplementary Figure 8.tif
- Supplementary Figure 9.tif
